# Supplementary material for: Amorphous aggregates with a very wide size distribution play a central role in crystal nucleation
Source: Chem Sci. 2024 Jul 4;15(31):12420–30. doi: 10.1039/d4sc00452c (PMC11304771; doi:10.1039/d4sc00452c)
Supplement: SC-015-D4SC00452C-s001 [file SC-015-D4SC00452C-s001.zip]

Archive with 14 entries (14 files):
- Movie S1_LIN of Alanine.mp4
- Movie S10_evaporation driven spontaneous nucleation of GlyGlyGly.mp4
- Movie S11_evaporation driven spontaneous homogeneous nucleation of GlyGlyGly_5x.mp4
- Movie S12_evaporation_driven_spontaneous_nucleation_of_histidine.mp4
- Movie S13_Alanine_spontaneous_nucleation_5x.mp4
- Movie S14_evaporation_driven_spontaneous_nucleation_of_histidine2.mp4
- Movie S2_LIN of GlyGly.mp4
- Movie S3_LIN of GlyGlyGly.mp4
- Movie S4_LIN of AlaAla.mp4
- Movie S5_LIN of Serine.mp4
- Movie S6_LIN of Glutamic acid.mp4
- Movie S7_LIN of Phenylalanine.mp4
- Movie S8_LIN of Lysine.mp4
- Movie S9_LIN of Histidine.mp4
